# Supplementary material for: Open-Source Chromatographic Data Analysis for Reaction Optimization and Screening
Source: ACS Cent Sci. 2023 Feb 9;9(2):307–17. doi: 10.1021/acscentsci.2c01042 (PMC9951288; doi:10.1021/acscentsci.2c01042)
Supplement: Supplementary file 2 — oc2c01042_si_002.zip [file oc2c01042_si_002.zip]

Archive with 17 entries (16 files):
- cyanation_reports/
- cyanation_reports/deconvolution.html
- __MACOSX/cyanation_reports/._deconvolution.html
- cyanation_reports/hplc_input.html
- __MACOSX/cyanation_reports/._hplc_input.html
- cyanation_reports/chromatograms.html
- __MACOSX/cyanation_reports/._chromatograms.html
- cyanation_reports/gradient.html
- __MACOSX/cyanation_reports/._gradient.html
- cyanation_reports/compound_library.html
- __MACOSX/cyanation_reports/._compound_library.html
- cyanation_reports/peak_library.html
- __MACOSX/cyanation_reports/._peak_library.html
- cyanation_reports/calibration_library.html
- __MACOSX/cyanation_reports/._calibration_library.html
- cyanation_reports/compound_tracking.html
- __MACOSX/cyanation_reports/._compound_tracking.html
